# Supplementary material for: The tumor suppressor activity of DLC1 requires the interaction of its START domain with Phosphatidylserine, PLCD1, and Caveolin-1
Source: Mol Cancer. 2021 Nov 2;20:141. doi: 10.1186/s12943-021-01439-y (PMC8561924; doi:10.1186/s12943-021-01439-y)
Supplement: Supplementary file 1 — Additional file 1. [file 12943_2021_1439_MOESM1_ESM.zip]

Archive with 9 entries (9 files):
- Sanchez-Solana et al_Supplementary information.docx
- Suppl fig 1.png
- Suppl Fig 2.png
- Suppl Fig 3.png
- Suppl Fig 4.png
- Suppl fig 5.png
- Suppl fig 6.png
- Suppl fig 7.png
- Suppl fig 8.png
